# Supplementary material for: Predicting Malignancy of Breast Imaging Findings Using Quantitative Analysis of Contrast-Enhanced Mammography (CEM)
Source: Diagnostics (Basel). 2023 Mar 16;13(6):1129. doi: 10.3390/diagnostics13061129 (PMC10047016; doi:10.3390/diagnostics13061129)
Supplement: Supplementary file 1 [file diagnostics-13-01129-s001.zip]

Archive with 1 entries (1 files):
- diagnostics-2250657-supplementary.pdf
